# Supplementary material for: Calcification in Vascular Smooth Muscle Cells Is Associated with Elevated GCLm and Impaired Contraction: Insights into Osteogenic Transdifferentiation and Therapeutic Approaches
Source: Pathophysiology. 2025 Nov 26;32(4):66. doi: 10.3390/pathophysiology32040066 (PMC12736360; doi:10.3390/pathophysiology32040066)
Supplement: Supplementary file 1 [file pathophysiology-32-00066-s001.zip › Supplemental Table.xlsx]

## Sheet: Sheet1
Calcification genes	ACP5	Acid Phosphatase 5	Bone resorption, highly expressed in osteoclasts			Glutathione Metabolism	ANPEP	Alanyol Aminopeptidase	Metalloprotease, cleaving N-terminal amino acids from peptides			ROS formation genes	CYBA	Cytochrome b-245 Alpha Chain	Encoding a subunit of the NADPH oxidase complex, essential for ROS production.
	BLNK	B-cell linker protein	Regulate B-cell receptor signaling, necessary for B-cell development, actiavtion, and differentiation.				GCLC	Glutamate-Cysteine Ligase Catalytic Subunit	Encodes catalytic subunit of glutamate-cysteine ligase (GCL), together with modifier subunit catalyzes the first step in gluathione synthesis				CYBB	Cytochrome b-245 Beta Chain	Catalytic core of NOX enzyme complex.
	BTK	Bruton Tyrosine Kinase	Non-receptor tyrosine kinase essential for B-cell development and signaling.				GCLM	Glutamate-Cysteine Ligase Modifier Subunit	Encodes modifier subunit of glutamate-cysteine ligase (GCL), together with catalytic subunit, catalyzes the first step in glutathione synthesis				NCF2	Neutrophili Cytosolic Factor 2	Encodes p67 phox subunit of NADPH oxidase complex in phagocytes.
	CAMK4	Calcium Calmodulin Dependent Protein Kinase IV	Can activate RUNX2, a key transcription factor for osteogenic differentiation				GGT7	Gamma-Glutamyltransferase 7	Enzyme involved in breakdown of extracellular glutathione to facilitate amino acid transport and availability.				NOS3	Nitric Oxide Synthase 3	Enzyme that produces nitric oxide from L-arginine.
	CSF1	Colony Stimulating Factor 1	Regulate survival, proliferation, and differentiation of mononuclea phagocytes, such as monocytes, macrophages, and osteoclasts. Plays a crucial role in bone remodeling				GPX1	Glutathione Peroxidase 1	Reduces reactive oxygen species utilizing glutathione as a substrate into water or corresponding alcohols.				NOX4	NADPH Oxidase 4	Member of NADPH oxidase family that generates reactive oxygen species.
	CSF1R	Colony Stimulating Factor 1 Receptor	Receptor Tyrosine Kinase that binds CSF1 and IL-34. Essential for monocyte, macropahge, and osteoclasts proliferation, differentiation, and survival.				GSR	Glutathione Reductase	Catalyzes the reduction of glutathione disulfide back to its reduced form, glutathione, utilizing NADPH as an electron donor				RAC2	Ras-related C3 botulinum toxin substrate 2	Plays a critical role in the activation of NADPH oxidase complexes.
	CTSK	Cathepsin K	Lysosomal cystein protease highly expressed in osteoclasts involved in bone resorption, and ECM remodeling.				GSTK1	Glutathione S-Transferase Kappa 1	Catalyze the conjugation of glutathione to a variety of electrophilic compounds, aiding in their detoxification.
	CYBA	Cytochrome b-245 Alpha Chain	Encoding a subunit of the NADPH oxidase complex, essential for ROS production.				HPGDS	Hematopoietic Prostaglandin D Synthase	Utilizes glutathione as a co-substrate to convert prostaglandin H2 to prostaglandin D2, regulating inflammation, SMC function and vascular remodeling.
	FCGR1A	Fc Gamma Receptor Ia	CD64, receptor on macrophages or dendritic cells, can lead to inflammatory cytokine release.				IDH1	Isocitrate Dehydrogenase 1	Catalyzes the oxidative decarboxylation of isocitrate to alpha ketoglutarate, producing NADPH in the process.
	FCGR2A	Fc Gamma Receptor IIA	Fc receptor of IgG antibodies, expressed on neutrophiols, monocytes/macrophages, dendritic cells involved in inflammation.				LAP3	Leucine Aminopeptidase 3	Cytosolic aminopeptidase that catalyzes the removal of N-terminal amino acids,, including those involved in gluathione metabolism
	FYN	Tyrosine-protein kinase Fyn	Member of the Src family kinases. Participate in VSMC proliferation/migration via integrin signaling.				PGD	Phosphogluconate dehydrogenase (PGD)	Enzyme in pentose phosphate pathway that catalyzes the oxidative decarboxylation of 6-phosphogluconate to ribulose-6-phosphate, producing NADPH as a byproduct.
	IFNGR1	Interfereron Gamma Receptor 1	Encoding the liganf-binding alpha chain of the interferon-gamma receptor complex, promoting chronic inflammation.				RRM2	Ribonucleotide Reductase Regulatory Subunit M2	Regulated by glutathione and responsible for conversion of ribonucleotides to deoxyribonucleotides for DNA synthesis and repair.
	LCP2	Lymphocyte Cytosilic Protein 2	Adaptor protein in T cell receptor signaling, activating NFkB, MAPK, and calcium mobilization.				TXNDC12	Thioredoxin Domain-Containing Protein 12	Catalyze dissulfide bond formation, reduction, and isomerization in target proteins. Help maintain redox homeostasis.
	LILRA2	Leukocyte Immunoglobulin-Like Receptor Subfamily A Member 2	Activating immune receptor expressed on myeloid cells, modulating innate immune responses.
	LILRA6	Leukocyte Immunoglobulin-Like Receptor Subfamily A Member 6	Activating immune receptor expressed on myeloid cells, modulating innate immune responses.
	LILRB3	Leukocyte Immunoglobulin-Like Receptor Subfamily B Member 3	Inhibitory receptor of the LILR family expressed on myeloid cells, modulating inflammation cytokine production.
	LILRB5	Leukocyte Immunoglobulin-Like Receptor Subfamily B Member 5	Inhibitory receptor of the LILR family expressed on myeloid cells, modulating inflammation cytokine production.
	MAP2K6	Mitogen Activated Protein Kinase 6	Activates p38 MAPKs regulating inflammation, cytokine production, apoptosis and differentiation
	MAPK13	Mitogen Activated Protein Kinase 13	A serine/threonine kinase activated by proinflammatory cytokines; participates in cell differentiation, apoptosis, and inflammation
	MITF	Microphthalmia-Associated Transcription Factor	Transcription factor regulating genes involved in osteoclsat differentiation and function.
	NCF2	Neutrophili Cytosolic Factor 2	Encodes p67 phox subunit of NADPH oxidase complex in phagocytes.
	NFATC2	Nuclear Factor Activated T-Cells Cytoplasmic 2	Member of the NFAT family of transcription factors regulating gene expression in immune cells.
	PPP3CA	Protein Phosphatase 3 Catalytic Subunit Alpha	Encodes the catalytic subunit of calcineurin, plays a key role in calcium signaling pathways.
	SIRPA	Signal Regulatory Protein Alpha	A transmembrane receptor primarily expressed on myeloid cells, acts as inhibitory receptor playing a role in immune cell activation and inflammatory responses.
	SIRPB1	Signal Regulatory Protein Beta 1	Expressed on myeloid cells playing an activating role by promoting immune cell activation, phagocytosis, and cytokine production.
	SPI1	Spi-1 Proto-Oncogene	Transcription factor critical for the development and functino of hematopoietic cells.
	STAT1	Signal Transducer and Activator of Transcription 1	Regulates genes involved in immune responses, inflammation, cell growth, and apoptosis.
	SYK	Spleen Tyrosine Kinase	Plays a crucial role in immune cell activation, phagocytosis, cytokine production, cell proliferation, and differentiation.
	TGFB2	Transforming Growth Factor Beta 2	Cytokine involved in phenotypic switching of VSMC, extracellular matrix production, inflammation oand fibrosis modulation.
	TNFRSF11A	Tumor Necrosis Factor Receptor Superfamily Member 11A	Expressed on osteoclasts precursors, dendritic cells regulating osteoclasts differentiation, activation, and survival.
	TREM2	Triggering Receptor Expressed on Myeloid Cells 2	Functions to modulate, immune responses, promote phagocytosis of apoptotic cells and debris, regulate inflammation, support cell survival and proliferation.
	TYROBP	TYRO Protein Tyrosine Kinase Binding Protein	Adaptor protein expressed in various immune cells to mediate immune cell activation, phagocytosis, cytokine production, cell survival and proliferation.
